# Supplementary material for: Generation and Characterization of a Zebrafish IL-2Rγc SCID Model
Source: Int J Mol Sci. 2022 Feb 21;23(4):2385. doi: 10.3390/ijms23042385 (PMC8875600; doi:10.3390/ijms23042385)
Supplement: Supplementary file 1 [file ijms-23-02385-s001.zip]

Archive with 2 entries (2 files):
- zf il2r ko ijms Supp Fig 1 SCID.pdf
- zf il2r ko ijms Supp Fig 2 Casper.pdf
